# Supplementary material for: Construction of Quasi-Ordered Metal-Organic Frameworks Superstructures via Colloidal Assembly of Anisotropic Particles for Selective Organic Vapor Sensing
Source: Nanomaterials (Basel). 2023 Oct 9;13(19):2733. doi: 10.3390/nano13192733 (PMC10574588; doi:10.3390/nano13192733)
Supplement: Supplementary file 1 [file nanomaterials-13-02733-s001.zip]

Archive with 1 entries (1 files):
- nanomaterials-2649149-SI.pdf
